# Supplementary material for: Whole Genome DNA Sequence Analysis of Salmonella subspecies enterica serotype Tennessee obtained from related peanut butter foodborne outbreaks
Source: PLoS One. 2016 Jun 3;11(6):e0146929. doi: 10.1371/journal.pone.0146929 (PMC4892500; doi:10.1371/journal.pone.0146929)
Supplement: S1 File — (XLSX) [file pone.0146929.s001.xlsx]

## Sheet: Sheet1
CFSAN	Strain name	assembly	WGS accession
CFSAN001341	CFSAN001341	CFSAN001341_01.annotation.sqn	LROL00000000
CFSAN001342	CFSAN001342	CFSAN001342_01.annotation.sqn	LROK00000000
CFSAN001343	CFSAN001343	CFSAN001343_01.annotation.sqn	LROJ00000000
CFSAN001344	CFSAN001344	CFSAN001344_01.annotation.sqn	LROI00000000
CFSAN001345	2691	CFSAN001345_01.annotation.sqn	LRNQ00000000
CFSAN001346	CFSAN001346	CFSAN001346_01.annotation.sqn	LROH00000000
CFSAN001347	CFSAN001347	CFSAN001347_01.annotation.sqn	LROG00000000
CFSAN001348	CFSAN001348	CFSAN001348_01.annotation.sqn	LXGV00000000
CFSAN001349	CFSAN001349	CFSAN001349_01.annotation.sqn	LROF00000000
CFSAN001350	CFSAN001350	CFSAN001350_01.annotation.sqn	LROE00000000
CFSAN001351	CFSAN001351	CFSAN001351_01.annotation.sqn	LWJF00000000
CFSAN001352	CFSAN001352	CFSAN001352_01.annotation.sqn	LROD00000000
CFSAN001353	CFSAN001353	CFSAN001353_01.annotation.sqn	LRNP00000000
CFSAN001354	CFSAN001354	CFSAN001354_01.annotation.sqn	LROC00000000
CFSAN001355	CFSAN001355	CFSAN001355_01.annotation.sqn	LROB00000000
CFSAN001365	CFSAN001365	CFSAN001365_01.annotation.sqn	LWJD00000000
CFSAN001366	CFSAN001366	CFSAN001366_01.annotation.sqn	LROA00000000
CFSAN001367	CFSAN001367	CFSAN001367_01.annotation.sqn	LRNO00000000
CFSAN001368	CFSAN001368	CFSAN001368_01.annotation.sqn	LRNN00000000
CFSAN001369	CFSAN001369	CFSAN001369_01.annotation.sqn	LRPF00000000
CFSAN001370	CFSAN001370	CFSAN001370_01.annotation.sqn	LRNZ00000000
CFSAN001371	CFSAN001371	CFSAN001371_01.annotation.sqn	LWJC00000000
CFSAN001372	CFSAN001372	CFSAN001372_01.annotation.sqn	LWRE00000000
CFSAN001373	CFSAN001373	CFSAN001373_01.annotation.sqn	LRNM00000000
CFSAN001374	CFSAN001374	CFSAN001374_01.annotation.sqn	LRNL00000000
CFSAN001375	CFSAN001375	CFSAN001375_01.annotation.sqn	LRNK00000000
CFSAN001376	CFSAN001376	CFSAN001376_01.annotation.sqn	LRNY00000000
CFSAN001377	CFSAN001377	CFSAN001377_01.annotation.sqn	LRNJ00000000
CFSAN001378	CFSAN001378	CFSAN001378_01.annotation.sqn	LRNX00000000
CFSAN001379	CFSAN001379	CFSAN001379_01.annotation.sqn	LRNW00000000
CFSAN001380	CFSAN001380	CFSAN001380_01.annotation.sqn	LRNV00000000
CFSAN001381	CFSAN001381	CFSAN001381_01.annotation.sqn	LRNI00000000
CFSAN001382	CFSAN001382	CFSAN001382_01.annotation.sqn	LWJE00000000
CFSAN001383	CFSAN001383	CFSAN001383_01.annotation.sqn	LRNH00000000
CFSAN001384	CFSAN001384	CFSAN001384_01.annotation.sqn	LWJB00000000
CFSAN001385	CFSAN001385	CFSAN001385_01.annotation.sqn	LRNU00000000
CFSAN001386	CFSAN001386	CFSAN001386_01.annotation.sqn	LRNT00000000
CFSAN001387	CFSAN001387	CFSAN001387_01.annotation.sqn	LRNS00000000
CFSAN001388	CFSAN001388	CFSAN001388_01.annotation.sqn	LRNR00000000
CFSAN001389	CFSAN001389	CFSAN001389_01.annotation.sqn	LRNG00000000
CFSAN001390	CFSAN001390	CFSAN001390_01.annotation.sqn	LRNF00000000
CFSAN002961	NY_FSL S10-1757	CFSAN002961_01.annotation.sqn	LWJA00000000
CFSAN003018	NY_BAC0700001643R1	CFSAN003018_01.annotation.sqn	LWIZ00000000
CFSAN003019	NY_BAC0700002318-01	CFSAN003019_01.annotation.sqn	LWIY00000000
CFSAN003170	MOD1_SALC_24	CFSAN003170_01.annotation.sqn	LWIX00000000
CFSAN003171	MOD1_SALC_25	CFSAN003171_01.annotation.sqn	LWIW00000000
CFSAN003172	MOD1_SALC_26	CFSAN003172_01.annotation.sqn	LWIV00000000
CFSAN003173	MOD1_SALC_27	CFSAN003173_01.annotation.sqn	LWIU00000000
CFSAN003174	MOD1_SALC_28	CFSAN003174_01.annotation.sqn	LWRN00000000
CFSAN003175	MOD1_SALC_29	CFSAN003175_01.annotation.sqn	LWIT00000000
CFSAN003176	MOD1_SALC_30	CFSAN003176_01.annotation.sqn	LWIS00000000
CFSAN003186	MOD1_SALC_59	CFSAN003186_01.annotation.sqn	LWIR00000000
CFSAN003187	MOD1_SALC_60	CFSAN003187_01.annotation.sqn	LWRM00000000
CFSAN003188	MOD1_SALC_61	CFSAN003188_01.annotation.sqn	LWIQ00000000
CFSAN003189	MOD1_SALC_62	CFSAN003189_01.annotation.sqn	LWIP00000000
CFSAN003190	MOD1_SALC_63	CFSAN003190_01.annotation.sqn	LWIO00000000
CFSAN003191	MOD1_SALC_64	CFSAN003191_01.annotation.sqn	LWRL00000000
CFSAN003192	MOD1_SALC_68	CFSAN003192_01.annotation.sqn	LWIN00000000
CFSAN003193	MOD1_SALC_69	CFSAN003193_01.annotation.sqn	LWIM00000000
CFSAN003194	MOD1_SALC_70	CFSAN003194_01.annotation.sqn	LWRK00000000
CFSAN003196	MOD1_SALC_72	CFSAN003196_01.annotation.sqn	LWIL00000000
CFSAN003197	MOD1_SALC_73	CFSAN003197_01.annotation.sqn	LWRJ00000000
CFSAN003198	MOD1_SALC_74	CFSAN003198_01.annotation.sqn	LWRI00000000
CFSAN003199	MOD1_SALC_77	CFSAN003199_01.annotation.sqn	LWIK00000000
CFSAN003202	MOD1_SALC_80	CFSAN003202_01.annotation.sqn	LWRH00000000
CFSAN003203	MOD1_SALC_81	CFSAN003203_01.annotation.sqn	LWRG00000000
CFSAN005186	FCC0047	CFSAN005186_01.annotation.sqn	LWIJ00000000
CFSAN005226	FCC0087	CFSAN005226_01.annotation.sqn	LWII00000000
CFSAN005302	FSF0063	CFSAN005302_01.annotation.sqn	LWRF00000000
